# Supplementary material for: Pathway-specific polygenic risk scores for blood pressure traits in a West African cohort
Source: Front Cardiovasc Med. 2026 Mar 13;13:1707809. doi: 10.3389/fcvm.2026.1707809 (PMC13021488; doi:10.3389/fcvm.2026.1707809)
Supplement: Supplementary file 1 [file Datasheet1.xlsx]

## Sheet: Sheet1
#contains list of genes used for PRS calculations following clumping and thresholding

## Sheet: dbp
entrezgene_id	hgnc_symbol
3925	STMN1
9635	CLCA2
1179	CLCA1
55811	ADCY10
6332	SCN7A
7384	UQCRC1
9254	CACNA2D2
4638	MYLK
257313	UTS2B
2557	GABRA4
2895	GRID2
1950	EGF
2028	ENPEP
8654	PDE5A
56034	PDGFC
108	ADCY2
5144	PDE4D
2150	F2RL1
2246	FGF1
5521	PPP2R2B
2559	GABRA6
2916	GRM6
2550	GABBR1
1616	DAXX
6196	RPS6KA2
1956	EGFR
7434	VIPR2
157855	KCNU1
116443	GRIN3A
727	C5
10335	MRVI1
5526	PPP2R5B
4296	MAP3K11
5029	P2RY2
80310	PDGFD
775	CACNA1C
5139	PDE3A
3845	KRAS
6866	TAC3
53373	TPCN1
5027	P2RX7
2322	FLT3
6655	SOS2
6263	RYR3
100137049	PLA2G4B
8681	PLA2G4B
8681	JMJD7-PLA2G4B
1387	CREBBP
5595	MAPK3
1145	CHRNE
23533	PIK3R5
2064	ERBB2
2587	GALR1
5141	PDE4A
5296	PIK3R2
5143	PDE4C
9170	LPAR2
25865	PRKD2
23236	PLCB1
1137	CHRNA4
5600	MAPK11

## Sheet: sbp
entrezgene_id	hgnc_symbol
10911	UTS2
3352	HTR1D
8503	PIK3R3
9635	CLCA2
1179	CLCA1
3284	HSD3B2
1944	EFNA3
9826	ARHGEF11
55811	ADCY10
23683	PRKD3
6546	SLC8A1
6344	SCTR
6332	SCN7A
6331	SCN5A
7384	UQCRC1
4638	MYLK
27094	KCNMB3
2565	GABRG1
2557	GABRA4
2895	GRID2
1950	EGF
8654	PDE5A
108	ADCY2
5144	PDE4D
5921	RASA1
2246	FGF1
5521	PPP2R2B
2559	GABRA6
3779	KCNMB1
2568	GABRP
2916	GRM6
3305	HSPA1L
1589	CYP21A2
1388	ATF6B
1616	DAXX
5528	PPP2R5D
64208	POPDC3
4829	NMBR
2768	GNA12
1956	EGFR
799	CALCR
2918	GRM8
7434	VIPR2
148	ADRA1A
7010	TEK
7186	TRAF2
51196	PLCE1
10335	MRVI1
797	CALCB
5024	P2RX3
7423	VEGFB
5526	PPP2R5B
4296	MAP3K11
219931	TPCN2
5547	PRCP
2915	GRM5
80310	PDGFD
775	CACNA1C
5139	PDE3A
3709	ITPR2
6866	TAC3
5529	PPP2R5E
341947	COX8C
2562	GABRB3
6263	RYR3
1133	CHRM5
283748	PLA2G4D
5607	MAP2K5
23162	MAPK8IP3
9344	TAOK2
1145	CHRNE
2064	ERBB2
51	ACOX1
2587	GALR1
268	AMH
5141	PDE4A
773	CACNA1A
5296	PIK3R2
5143	PDE4C
3727	JUND
9170	LPAR2
25865	PRKD2
1137	CHRNA4
2897	GRIK1
5600	MAPK11

## Sheet: map
entrezgene_id	hgnc_symbol
10911	UTS2
3925	STMN1
9635	CLCA2
1179	CLCA1
3284	HSD3B2
1944	EFNA3
1942	EFNA1
55811	ADCY10
7139	TNNT2
23683	PRKD3
6344	SCTR
6332	SCN7A
491	ATP2B2
6331	SCN5A
7384	UQCRC1
9254	CACNA2D2
1814	DRD3
4638	MYLK
5337	PLD1
27094	KCNMB3
257313	UTS2B
2557	GABRA4
2895	GRID2
1950	EGF
2028	ENPEP
8654	PDE5A
56034	PDGFC
108	ADCY2
5144	PDE4D
2150	F2RL1
5921	RASA1
2246	FGF1
5521	PPP2R2B
2559	GABRA6
2916	GRM6
2550	GABBR1
1589	CYP21A2
1616	DAXX
5528	PPP2R5D
64208	POPDC3
4829	NMBR
4988	OPRM1
2768	GNA12
1956	EGFR
799	CALCR
7434	VIPR2
148	ADRA1A
157855	KCNU1
7010	TEK
116443	GRIN3A
727	C5
7186	TRAF2
10335	MRVI1
797	CALCB
5024	P2RX3
5526	PPP2R5B
4296	MAP3K11
5029	P2RY2
5547	PRCP
2915	GRM5
80310	PDGFD
5139	PDE3A
3845	KRAS
6866	TAC3
53373	TPCN1
2322	FLT3
6655	SOS2
341947	COX8C
6263	RYR3
1133	CHRM5
100137049	PLA2G4B
8681	PLA2G4B
8681	JMJD7-PLA2G4B
283748	PLA2G4D
23162	MAPK8IP3
1387	CREBBP
9344	TAOK2
1145	CHRNE
23533	PIK3R5
2064	ERBB2
51	ACOX1
2587	GALR1
5141	PDE4A
773	CACNA1A
5296	PIK3R2
5143	PDE4C
9170	LPAR2
25865	PRKD2
23236	PLCB1
1137	CHRNA4
2897	GRIK1
5600	MAPK11

## Sheet: pulse_pressure
entrezgene_id	hgnc_symbol
10911	UTS2
3352	HTR1D
23566	LPAR3
9635	CLCA2
1179	CLCA1
1944	EFNA3
9826	ARHGEF11
55811	ADCY10
777	CACNA1E
3707	ITPKB
109	ADCY3
23683	PRKD3
6546	SLC8A1
5534	PPP3R1
129521	NMS
6332	SCN7A
2066	ERBB4
6331	SCN5A
5745	PTH1R
90226	UCN2
7134	TNNC1
55799	CACNA2D3
165829	GPR156
4638	MYLK
5523	PPP2R3A
2122	MECOM
27094	KCNMB3
2565	GABRG1
2560	GABRB1
1259	CNGA1
5602	MAPK10
1950	EGF
64399	HHIP
108	ADCY2
5618	PRLR
2246	FGF1
5521	PPP2R2B
3779	KCNMB1
2568	GABRP
2550	GABBR1
1589	CYP21A2
1388	ATF6B
3710	ITPR3
4829	NMBR
23118	TAB2
2768	GNA12
2692	GHRHR
387129	NPSR1
2913	GRM3
799	CALCR
2918	GRM8
7434	VIPR2
148	ADRA1A
7201	TRHR
7186	TRAF2
2894	GRID1
355	FAS
51196	PLCE1
7423	VEGFB
219931	TPCN2
5547	PRCP
2915	GRM5
160065	PATE1
775	CACNA1C
5139	PDE3A
3709	ITPR2
466	ATF1
6866	TAC3
4659	PPP1R12A
4842	NOS1
5025	P2RX4
10257	ABCC4
5529	PPP2R5E
2562	GABRB3
1133	CHRM5
5604	MAP2K1
1143	CHRNB4
23162	MAPK8IP3
115	ADCY9
4157	MC1R
1145	CHRNE
51	ACOX1
268	AMH
5141	PDE4A
9170	LPAR2
3991	LIPE
5332	PLCB4
1137	CHRNA4
50487	PLA2G3
